# Supplementary material for: High-throughput analysis suggests differences in journal false discovery rate by subject area and impact factor but not open access status
Source: BMC Bioinformatics. 2020 Dec 9;21:564. doi: 10.1186/s12859-020-03817-7 (PMC7724881; doi:10.1186/s12859-020-03817-7)
Supplement: Supplementary file 1 — Additional file 1. Supplemental Table S6: a full list of all considered journals organized by subject, open access group membership status, and whether the journal was removed. [file 12859_2020_3817_MOESM1_ESM.csv]

Journal Abbreviation	Subject	Access 2011-2015	Zero Estimate(s)
Acta Oncologica	Oncology	Closed	No
Am J Med	Medicine	Closed	No
Am J Med Sci	Medicine	Closed	No
Am J Prev Med	Medicine	Closed	No
Ann Intern Med	Medicine	Closed	No
Ann Med	Medicine	Closed	No
Ann Oncol	Oncology	Closed	No
Ann Surg Oncol	Oncology	Closed	No
BMC Cancer	Oncology	Open	No
BMC Fam Pract	Medicine	Open	No
BMC Med	Medicine	Open	No
BMJ	Medicine	Closed	No
Bone Marrow Transplant	Oncology	Closed	No
Br J Cancer	Oncology	Closed	No
Br J Gen Pract	Medicine	Closed	Yes
Breast Cancer Res	Oncology	Open	No
Breast Cancer Res Treat	Oncology	Closed	No
Cancer Cytopathol	Oncology	Closed	No
Cancer Epidemiol Biomarkers Prev	Oncology	Closed	No
Cancer Immunol Immunother	Oncology	Closed	No
Cancer Lett	Oncology	Closed	No
Cancer Res	Oncology	Closed	No
Cancer Sci	Oncology	Both	No
Carcinogenesis	Oncology	Closed	No
Chemotherapy	Oncology	Closed	No
Clin Breast Cancer	Oncology	Closed	No
Clin Cancer Res	Oncology	Closed	No
Clin Exp Med	Medicine	Closed	No
Clin Lung Cancer	Oncology	Closed	No
Clin Sci	Medicine	Closed	No
Clin Trials	Medicine	Closed	Yes
Curr Med Res Opin	Medicine	Closed	No
Curr Oncol	Oncology	Closed	Yes
Dis Markers	Medicine	Open	No
Endocr Relat Cancer	Oncology	Closed	No
Eur J Cancer	Oncology	Closed	No
Eur J Clin Invest	Medicine	Closed	No
Eur J Gynaecol Oncol	Oncology	Closed	No
Eur J Intern Med	Medicine	Closed	No
Eur J Med Res	Medicine	Both	Yes
Exp Ther Med	Medicine	Closed	No
Gastric Cancer	Oncology	Closed	No
Genes Chromosomes Cancer	Oncology	Closed	No
Int J Biol Markers	Oncology	Closed	No
Int J Med Sci	Medicine	Closed	No
Integr Cancer Ther	Oncology	Open	No
Intern Med	Medicine	Closed	No
Intern Med J	Medicine	Closed	No
J Biomed Sci	Medicine	Open	No
J Cancer Res Clin Oncol	Oncology	Closed	No
J Cancer Res Ther	Oncology	Open	No
J Cell Mol Med	Medicine	Both	Yes
J Chemother	Oncology	Closed	No
J Clin Oncol	Oncology	Closed	No
J Exp Clin Cancer Res	Oncology	Open	No
J Gen Intern Med	Medicine	Closed	No
J Hematol Oncol	Oncology	Open	No
J Intern Med	Medicine	Closed	No
J Investig Med	Medicine	Closed	No
J Natl Cancer Inst	Oncology	Closed	No
J Neurooncol	Oncology	Closed	No
J Pathol	Oncology	Closed	No
J Postgrad Med	Medicine	Open	No
J Res Med Sci	Medicine	Both	No
J Surg Oncol	Oncology	Closed	No
J Thorac Oncol	Oncology	Closed	No
J Transl Med	Medicine	Open	No
JAMA	Medicine	Closed	No
Lancet	Medicine	Closed	No
Lancet Oncol	Oncology	Closed	No
Leuk Lymphoma	Oncology	Closed	No
Leukemia	Oncology	Closed	No
Life Sci	Medicine	Closed	No
Lung Cancer	Oncology	Closed	No
Med Hypotheses	Medicine	Closed	No
Med J Aust	Medicine	Closed	No
Medicine	Medicine	Both	No
Mol Cancer	Oncology	Open	No
Mol Cancer Res	Oncology	Closed	Yes
Mol Carcinog	Oncology	Closed	No
Mol Med	Medicine	Open	No
Mol Oncol	Oncology	Closed	Yes
Mol Ther	Medicine	Closed	Yes
Nanomedicine	Medicine	Closed	Yes
NEJM	Medicine	Closed	No
Neoplasia	Oncology	Open	No
Neuro Oncol	Oncology	Closed	No
Oncogene	Oncology	Closed	No
Oncologist	Oncology	Closed	No
Oncology	Oncology	Closed	No
Oncotarget	Oncology	Closed	No
Oral Oncol	Oncology	Closed	No
Orphanet J Rare Dis	Medicine	Open	No
Patient Prefer Adherence	Medicine	Open	No
Pediatr Hematol Oncol	Medicine	Closed	No
PloS Med	Medicine	Open	No
Prev Med	Medicine	Closed	No
Prostate Cancer Prostatic Dis	Oncology	Closed	No
Psychooncology	Oncology	Closed	No
Radiat Oncol	Oncology	Open	No
Radiol Oncol	Oncology	Open	No
Radiother Oncol	Oncology	Closed	No
Surg Oncol	Oncology	Closed	Yes
Target Oncol	Oncology	Closed	No
Thorac Cancer	Oncology	Both	Yes
Transl Oncol	Oncology	Open	No
Trials	Medicine	Open	No
World J Surg Oncol	Oncology	Open	No
