# Supplementary material for: High-throughput analysis suggests differences in journal false discovery rate by subject area and impact factor but not open access status
Source: BMC Bioinformatics. 2020 Dec 9;21:564. doi: 10.1186/s12859-020-03817-7 (PMC7724881; doi:10.1186/s12859-020-03817-7)
Supplement: Supplementary file 3 — Additional file 3. Supplemental Table S1: The full list of journals by year, including estimated false discovery rate, number of abstracts received, and number of p-values identified in abstracts. [file 12859_2020_3817_MOESM3_ESM.csv]

JRNL	YEAR	EST	NPAPR	NPVAL	JIF	OA	SUBJ
Acta Oncologica	2011	0.12096285	281	101	3.33	0	ONC
Acta Oncologica	2012	0.354287493	281	176	2.867	0	ONC
Acta Oncologica	2013	0.14441801	350	267	3.71	0	ONC
Acta Oncologica	2014	0.156856873	300	238	2.997	0	ONC
Acta Oncologica	2015	0.008297332	352	284	3.73	0	ONC
Am J Med	2011	0.15355453	326	170	5.43	0	GEN
Am J Med	2012	0.114533579	378	173	4.768	0	GEN
Am J Med	2013	0.136109389	538	255	5.302	0	GEN
Am J Med	2014	0.107501025	593	237	5.003	0	GEN
Am J Med	2015	0.038974458	612	188	5.61	0	GEN
Am J Med Sci	2011	0.0872549	240	115	1.391	0	GEN
Am J Med Sci	2012	0.259042819	234	116	1.334	0	GEN
Am J Med Sci	2013	0.197597876	234	135	1.515	0	GEN
Am J Med Sci	2014	0.318139135	206	144	1.389	0	GEN
Am J Med Sci	2015	0.320126933	247	164	1.575	0	GEN
Am J Prev Med	2011	0.091013753	314	119	4.044	0	GEN
Am J Prev Med	2012	0.212103163	311	129	3.945	0	GEN
Am J Prev Med	2013	0.187402297	310	111	4.281	0	GEN
Am J Prev Med	2014	0.023603112	323	157	4.527	0	GEN
Am J Prev Med	2015	0.037571325	428	232	4.465	0	GEN
Ann Intern Med	2011	0.122483758	596	78	16.733	0	GEN
Ann Intern Med	2012	0.1501436	593	81	13.976	0	GEN
Ann Intern Med	2013	0.081683904	658	103	16.104	0	GEN
Ann Intern Med	2014	0.339389418	669	36	17.81	0	GEN
Ann Intern Med	2015	0.0271278	772	26	16.593	0	GEN
Ann Med	2011	0.28318337	135	90	3.516	0	GEN
Ann Med	2012	0.281627539	128	83	5.094	0	GEN
Ann Med	2013	0.163472851	72	63	4.733	0	GEN
Ann Med	2014	0.128341283	91	70	3.886	0	GEN
Ann Med	2015	0.118967369	88	96	3.763	0	GEN
Ann Oncol	2011	0.209230181	730	621	6.425	0	ONC
Ann Oncol	2012	0.158414923	764	705	7.384	0	ONC
Ann Oncol	2013	0.197636938	641	646	6.578	0	ONC
Ann Oncol	2014	0.253864968	541	663	7.04	0	ONC
Ann Oncol	2015	0.229281398	547	549	9.269	0	ONC
Ann Surg Oncol	2011	0.220261813	906	1128	4.166	0	ONC
Ann Surg Oncol	2012	0.258762013	898	1522	4.12	0	ONC
Ann Surg Oncol	2013	0.271140233	871	1281	3.943	0	ONC
Ann Surg Oncol	2014	0.220556637	1038	1354	3.93	0	ONC
Ann Surg Oncol	2015	0.157914097	1069	1658	3.655	0	ONC
BMC Cancer	2011	0.218826471	526	488	3.011	1	ONC
BMC Cancer	2012	0.274376238	627	723	3.333	1	ONC
BMC Cancer	2013	0.348010154	618	578	3.319	1	ONC
BMC Cancer	2014	0.288803789	992	1112	3.362	1	ONC
BMC Cancer	2015	0.411991201	1028	1109	3.265	1	ONC
BMC Fam Pract	2011	0.189399304	144	91	1.799	1	GEN
BMC Fam Pract	2012	0.24100265	129	18	1.609	1	GEN
BMC Fam Pract	2013	0.245507768	201	69	1.735	1	GEN
BMC Fam Pract	2014	0.308942492	211	77	1.669	1	GEN
BMC Fam Pract	2015	0.136008506	182	82	1.641	1	GEN
BMC Med	2011	0.378425462	139	66	6.035	1	GEN
BMC Med	2012	0.222521596	172	66	6.679	1	GEN
BMC Med	2013	0.000172206	261	126	7.276	1	GEN
BMC Med	2014	0.191159993	229	161	7.356	1	GEN
BMC Med	2015	0.289467907	305	166	8.005	1	GEN
BMJ	2011	0.122334569	2608	257	14.093	0	GEN
BMJ	2012	0.261657737	3227	258	17.215	0	GEN
BMJ	2013	0.262525737	3380	180	16.378	0	GEN
BMJ	2014	0.053721359	3211	153	17.445	0	GEN
BMJ	2015	0.059551157	3334	153	19.697	0	GEN
Bone Marrow Transplant	2011	0.425164568	506	331	3.746	0	ONC
Bone Marrow Transplant	2012	0.159007441	474	385	3.541	0	ONC
Bone Marrow Transplant	2013	0.212629237	392	406	3.466	0	ONC
Bone Marrow Transplant	2014	0.246278421	382	392	3.57	0	ONC
Bone Marrow Transplant	2015	0.181904004	441	390	3.636	0	ONC
Br J Cancer	2011	0.153037756	634	593	5.042	0	ONC
Br J Cancer	2012	0.17068554	627	660	5.082	0	ONC
Br J Cancer	2013	0.212895858	879	882	4.817	0	ONC
Br J Cancer	2014	0.232747489	756	764	4.836	0	ONC
Br J Cancer	2015	0.185158675	553	506	5.569	0	ONC
Br J Gen Pract	2011	0.196367808	360	53	1.831	0	GEN
Br J Gen Pract	2012	0.207645043	373	32	2.034	0	GEN
Br J Gen Pract	2013	0.277367867	415	44	2.356	0	GEN
Br J Gen Pract	2014	3.43E-44	386	23	2.294	0	GEN
Br J Gen Pract	2015	0.381760319	382	69	2.741	0	GEN
Breast Cancer Res	2011	0.183638976	198	115	5.245	1	ONC
Breast Cancer Res	2012	0.402954887	217	166	5.872	1	ONC
Breast Cancer Res	2013	0.260278661	167	83	5.881	1	ONC
Breast Cancer Res	2014	0.290696617	204	126	5.49	1	ONC
Breast Cancer Res	2015	0.17337227	151	162	5.211	1	ONC
Breast Cancer Res Treat	2011	0.359923239	922	819	4.431	0	ONC
Breast Cancer Res Treat	2012	0.236793052	744	708	4.469	0	ONC
Breast Cancer Res Treat	2013	0.075742682	503	386	4.198	0	ONC
Breast Cancer Res Treat	2014	0.189362835	460	385	3.94	0	ONC
Breast Cancer Res Treat	2015	0.158825904	456	400	4.085	0	ONC
Cancer Cytopathol	2011	0.299496295	74	32	3.333	0	ONC
Cancer Cytopathol	2012	0.125569464	94	31	4.434	0	ONC
Cancer Cytopathol	2013	0.19234361	151	77	3.807	0	ONC
Cancer Cytopathol	2014	0.092931564	160	95	3.737	0	ONC
Cancer Cytopathol	2015	0.004916435	149	64	3.183	0	ONC
Cancer Epidemiol Biomarkers Prev	2011	0.178006312	362	296	4.123	0	ONC
Cancer Epidemiol Biomarkers Prev	2012	0.208199767	317	279	4.559	0	ONC
Cancer Epidemiol Biomarkers Prev	2013	0.273320449	325	261	4.324	0	ONC
Cancer Epidemiol Biomarkers Prev	2014	0.405858366	415	294	4.125	0	ONC
Cancer Epidemiol Biomarkers Prev	2015	0.3700209	314	219	3.622	0	ONC
Cancer Immunol Immunother	2011	0.365697534	266	37	3.701	0	ONC
Cancer Immunol Immunother	2012	0.270947183	293	85	3.637	0	ONC
Cancer Immunol Immunother	2013	0.317983842	194	76	3.943	0	ONC
Cancer Immunol Immunother	2014	0.041975468	160	62	3.941	0	ONC
Cancer Immunol Immunother	2015	0.477315958	170	91	4.846	0	ONC
Cancer Lett	2011	0.045055238	496	71	4.238	0	ONC
Cancer Lett	2012	0.250595841	560	37	4.258	0	ONC
Cancer Lett	2013	0.075308941	682	45	5.016	0	ONC
Cancer Lett	2014	0.389594285	615	49	5.621	0	ONC
Cancer Lett	2015	0.329544658	659	68	5.992	0	ONC
Cancer Res	2011	0.275387963	858	91	7.856	0	ONC
Cancer Res	2012	0.22825213	772	83	8.65	0	ONC
Cancer Res	2013	0.150976566	795	59	9.284	0	ONC
Cancer Res	2014	0.216713055	751	54	9.329	0	ONC
Cancer Res	2015	0.1675768	624	35	8.556	0	ONC
Cancer Sci	2011	0.286264741	375	283	3.325	0	ONC
Cancer Sci	2012	0.33303058	333	282	3.479	0	ONC
Cancer Sci	2013	0.543975752	249	121	3.534	0	ONC
Cancer Sci	2014	0.466192499	223	138	3.523	1	ONC
Cancer Sci	2015	0.36076252	235	118	3.896	1	ONC
Carcinogenesis	2011	0.224311836	319	143	5.702	0	ONC
Carcinogenesis	2012	0.157028026	409	174	5.635	0	ONC
Carcinogenesis	2013	0.246763065	445	206	5.266	0	ONC
Carcinogenesis	2014	0.462348183	351	185	5.334	0	ONC
Carcinogenesis	2015	0.274272572	209	178	4.874	0	ONC
Chemotherapy	2011	0.113115547	67	39	1.816	0	ONC
Chemotherapy	2012	0.425589747	67	57	2.066	0	ONC
Chemotherapy	2013	0.476676191	66	39	1.554	0	ONC
Chemotherapy	2014	0.282123472	58	53	1.288	0	ONC
Chemotherapy	2015	0.152670687	19	13	0.992	0	ONC
Clin Breast Cancer	2011	0.174388105	82	84	2.375	0	ONC
Clin Breast Cancer	2012	0.383578912	97	72	2.422	0	ONC
Clin Breast Cancer	2013	0.177889097	124	112	2.628	0	ONC
Clin Breast Cancer	2014	0.313305535	144	139	2.107	0	ONC
Clin Breast Cancer	2015	0.335361596	152	125	3.082	0	ONC
Clin Cancer Res	2011	0.213278902	899	626	7.742	0	ONC
Clin Cancer Res	2012	0.160131789	805	553	7.837	0	ONC
Clin Cancer Res	2013	0.206179013	845	524	8.193	0	ONC
Clin Cancer Res	2014	0.20155621	836	551	8.722	0	ONC
Clin Cancer Res	2015	0.219134223	928	585	8.738	0	ONC
Clin Exp Med	2011	0.249542491	70	31	2	0	GEN
Clin Exp Med	2012	0.13653067	88	77	2.397	0	GEN
Clin Exp Med	2013	0.084251146	77	64	2.824	0	GEN
Clin Exp Med	2014	0.11380788	116	115	2.959	0	GEN
Clin Exp Med	2015	0.000000092	133	40	2.854	0	GEN
Clin Lung Cancer	2011	0.334617331	97	118	2.944	0	ONC
Clin Lung Cancer	2012	0.374100481	108	145	2.038	0	ONC
Clin Lung Cancer	2013	0.451899342	134	239	3.22	0	ONC
Clin Lung Cancer	2014	0.459068703	118	106	3.104	0	ONC
Clin Lung Cancer	2015	0.410479308	147	83	3.03	0	ONC
Clin Sci	2011	0.054578572	96	123	4.317	0	GEN
Clin Sci	2012	0.111771217	112	128	4.859	0	GEN
Clin Sci	2013	0.069828515	120	124	5.629	0	GEN
Clin Sci	2014	0.102792577	137	115	5.598	0	GEN
Clin Sci	2015	0.007127226	191	166	5.016	0	GEN
Clin Trials	2011	7.33E-19	94	13	2.362	0	GEN
Clin Trials	2012	1.26E-14	100	20	2.2	0	GEN
Clin Trials	2013	0.147919973	126	24	1.944	0	GEN
Clin Trials	2014	0.292410985	104	16	1.925	0	GEN
Clin Trials	2015	0.291174195	108	36	1.858	0	GEN
Curr Med Res Opin	2011	0.064277013	287	347	2.38	0	GEN
Curr Med Res Opin	2012	0.227261141	224	291	2.263	0	GEN
Curr Med Res Opin	2013	0.187485628	275	338	2.372	0	GEN
Curr Med Res Opin	2014	0.185866082	324	378	2.653	0	GEN
Curr Med Res Opin	2015	0.202807939	306	275	2.643	0	GEN
Curr Oncol	2011	4.86E-08	92	11	2.473	0	ONC
Curr Oncol	2012	0.134156697	132	38	1.625	0	ONC
Curr Oncol	2013	0.209623125	125	75	1.643	0	ONC
Curr Oncol	2014	0.190203211	143	100	1.785	0	ONC
Curr Oncol	2015	0.471625114	144	42	1.829	0	ONC
Dis Markers	2011	0.362303263	82	115	1.652	1	GEN
Dis Markers	2012	0.415044258	83	129	2.14	1	GEN
Dis Markers	2013	0.256117955	173	242	2.174	1	GEN
Dis Markers	2014	0.399302747	146	194	1.562	1	GEN
Dis Markers	2015	0.292096131	240	279	2.137	1	GEN
Endocr Relat Cancer	2011	0.428572545	92	54	4.364	0	ONC
Endocr Relat Cancer	2012	0.466436822	112	44	5.261	0	ONC
Endocr Relat Cancer	2013	0.187588549	120	92	4.907	0	ONC
Endocr Relat Cancer	2014	0.329177124	159	86	4.805	0	ONC
Endocr Relat Cancer	2015	0.120195403	153	81	4.472	0	ONC
Eur J Cancer	2011	0.278823382	547	496	5.536	0	ONC
Eur J Cancer	2012	0.207129352	518	538	5.061	0	ONC
Eur J Cancer	2013	0.225051961	558	513	4.819	0	ONC
Eur J Cancer	2014	0.19897049	410	446	5.417	0	ONC
Eur J Cancer	2015	0.257460492	367	407	6.163	0	ONC
Eur J Clin Invest	2011	0.155128372	249	490	3.018	0	GEN
Eur J Clin Invest	2012	0.158035701	196	295	3.365	0	GEN
Eur J Clin Invest	2013	0.053020477	179	148	2.834	0	GEN
Eur J Clin Invest	2014	0.222746493	139	177	2.734	0	GEN
Eur J Clin Invest	2015	0.07152183	179	185	2.687	0	GEN
Eur J Gynaecol Oncol	2011	0.296230307	176	54	0.474	0	ONC
Eur J Gynaecol Oncol	2012	0.427556796	155	89	0.577	0	ONC
Eur J Gynaecol Oncol	2013	0.49004591	131	75	0.602	0	ONC
Eur J Gynaecol Oncol	2014	0.221872688	176	99	0.611	0	ONC
Eur J Gynaecol Oncol	2015	0.224135596	153	120	0.58	0	ONC
Eur J Intern Med	2011	0.225948086	249	256	2	0	GEN
Eur J Intern Med	2012	0.300342622	265	309	2.049	0	GEN
Eur J Intern Med	2013	0.260773847	263	192	2.3	0	GEN
Eur J Intern Med	2014	0.107343977	259	161	2.891	0	GEN
Eur J Intern Med	2015	0.233925008	264	180	2.591	0	GEN
Eur J Med Res	2011	0.304386537	90	69	0.978	0	GEN
Eur J Med Res	2012	0.279272109	30	31	1.098	1	GEN
Eur J Med Res	2013	1.37E-08	62	41	1.398	1	GEN
Eur J Med Res	2014	0.180157325	72	77	1.495	1	GEN
Eur J Med Res	2015	0.236748224	99	74	1.684	1	GEN
Exp Ther Med	2011	0.387258468	284	354	0.206	0	GEN
Exp Ther Med	2012	0.240534374	530	620	0.344	0	GEN
Exp Ther Med	2013	0.20394124	734	786	0.941	0	GEN
Exp Ther Med	2014	0.278747743	788	718	1.269	0	GEN
Exp Ther Med	2015	0.139604661	930	853	1.28	0	GEN
Gastric Cancer	2011	0.201190287	112	60	2.421	0	ONC
Gastric Cancer	2012	0.320448903	151	85	3.989	0	ONC
Gastric Cancer	2013	0.332489439	168	161	4.828	0	ONC
Gastric Cancer	2014	0.29040416	209	219	3.719	0	ONC
Gastric Cancer	2015	0.313194523	228	163	4.404	0	ONC
Genes Chromosomes Cancer	2011	0.275862624	137	0	3.306	0	ONC
Genes Chromosomes Cancer	2012	0.065270225	148	88	3.546	0	ONC
Genes Chromosomes Cancer	2013	0.558710674	137	65	3.836	0	ONC
Genes Chromosomes Cancer	2014	0.290644166	122	94	4.041	0	ONC
Genes Chromosomes Cancer	2015	0.010740139	110	55	3.96	0	ONC
Int J Biol Markers	2011	0.276264635	40	56	1.479	0	ONC
Int J Biol Markers	2012	0.44929089	54	63	1.592	0	ONC
Int J Biol Markers	2013	0.523448957	60	125	1.36	0	ONC
Int J Biol Markers	2014	0.298560238	56	74	1.371	0	ONC
Int J Biol Markers	2015	0.225316748	63	63	1.217	0	ONC
Int J Med Sci	2011	0.433027798	117	90	2.244	0	GEN
Int J Med Sci	2012	0.412337594	147	119	2.065	0	GEN
Int J Med Sci	2013	0.211889275	251	295	1.552	0	GEN
Int J Med Sci	2014	0.297065615	165	172	2.003	0	GEN
Int J Med Sci	2015	0.286927132	125	118	2.232	0	GEN
Integr Cancer Ther	2011	0.054772157	69	34	2.136	1	ONC
Integr Cancer Ther	2012	0.002839369	74	52	2.354	1	ONC
Integr Cancer Ther	2013	0.254901656	80	56	2.014	1	ONC
Integr Cancer Ther	2014	0.038525994	70	59	2.361	1	ONC
Integr Cancer Ther	2015	0.31793836	83	77	1.706	1	ONC
Intern Med	2011	0.344163196	624	242	0.936	0	GEN
Intern Med	2012	0.212307152	891	293	0.973	0	GEN
Intern Med	2013	0.13822376	617	166	0.967	0	GEN
Intern Med	2014	0.435950084	591	147	0.904	0	GEN
Intern Med	2015	0.145629344	668	208	0.832	0	GEN
Intern Med J	2011	0.279965921	196	87	1.541	0	GEN
Intern Med J	2012	0.103058284	346	184	1.823	0	GEN
Intern Med J	2013	0.213951336	306	143	1.699	0	GEN
Intern Med J	2014	0.169804747	277	147	1.644	0	GEN
Intern Med J	2015	0.08582966	291	194	1.526	0	GEN
J Biomed Sci	2011	0.367847738	96	20	1.98	1	GEN
J Biomed Sci	2012	0.135025802	102	36	2.458	1	GEN
J Biomed Sci	2013	0.122184763	98	57	2.736	1	GEN
J Biomed Sci	2014	0.307928206	102	45	2.763	1	GEN
J Biomed Sci	2015	0.223552896	106	30	2.935	1	GEN
J Cancer Res Clin Oncol	2011	0.072715807	270	204	2.558	0	ONC
J Cancer Res Clin Oncol	2012	0.311404891	301	391	2.914	0	ONC
J Cancer Res Clin Oncol	2013	0.321229055	265	433	3.009	0	ONC
J Cancer Res Clin Oncol	2014	0.230301297	358	434	3.081	0	ONC
J Cancer Res Clin Oncol	2015	0.173621265	324	387	3.141	0	ONC
J Cancer Res Ther	2011	0.425010811	127	43	0.656	1	ONC
J Cancer Res Ther	2012	0.392870037	159	55	0.761	1	ONC
J Cancer Res Ther	2013	0.405526224	208	64	0.949	1	ONC
J Cancer Res Ther	2014	0.23424893	294	197	0.791	1	ONC
J Cancer Res Ther	2015	0.41452036	506	250	0.777	1	ONC
J Cell Mol Med	2011	0.260645269	245	64	4.125	0	GEN
J Cell Mol Med	2012	1.32E-14	301	51	4.753	1	GEN
J Cell Mol Med	2013	0.266200009	193	21	3.698	1	GEN
J Cell Mol Med	2014	0.475063523	280	69	4.014	1	GEN
J Cell Mol Med	2015	0.000187156	309	65	4.938	1	GEN
J Chemother	2011	0.107887395	83	18	1.084	0	ONC
J Chemother	2012	0.28934575	67	37	0.825	0	ONC
J Chemother	2013	0.657367377	112	21	1.073	0	ONC
J Chemother	2014	0.550156611	127	24	1.604	0	ONC
J Chemother	2015	0.357124083	71	29	1.333	0	ONC
J Clin Oncol	2011	0.239067314	1206	1042	18.372	0	ONC
J Clin Oncol	2012	0.140851835	1083	955	18.038	0	ONC
J Clin Oncol	2013	0.145107051	1081	886	17.96	0	ONC
J Clin Oncol	2014	0.120265934	1012	698	18.443	0	ONC
J Clin Oncol	2015	0.114691339	1019	782	20.982	0	ONC
J Exp Clin Cancer Res	2011	0.288247047	115	120	2.148	1	ONC
J Exp Clin Cancer Res	2012	0.191386922	103	109	3.066	1	ONC
J Exp Clin Cancer Res	2013	0.30295355	104	98	3.271	1	ONC
J Exp Clin Cancer Res	2014	0.273667152	111	94	4.429	1	ONC
J Exp Clin Cancer Res	2015	0.182542447	159	113	4.357	1	ONC
J Gen Intern Med	2011	0.220355427	395	264	2.83	0	GEN
J Gen Intern Med	2012	0.144787864	405	239	3.278	0	GEN
J Gen Intern Med	2013	0.077178514	448	221	3.423	0	GEN
J Gen Intern Med	2014	0.150423794	514	276	3.449	0	GEN
J Gen Intern Med	2015	0.166000266	477	266	3.494	0	GEN
J Hematol Oncol	2011	0.085259515	54	36	3.99	1	ONC
J Hematol Oncol	2012	0.579477593	76	48	4.458	1	ONC
J Hematol Oncol	2013	0.205583281	93	57	4.933	1	ONC
J Hematol Oncol	2014	0.445270058	95	37	4.812	1	ONC
J Hematol Oncol	2015	0.357498104	131	106	6.263	1	ONC
J Intern Med	2011	0.223384374	193	173	5.483	0	GEN
J Intern Med	2012	0.209969678	157	106	6.455	0	GEN
J Intern Med	2013	0.223869545	163	85	5.785	0	GEN
J Intern Med	2014	0.123672147	178	83	6.063	0	GEN
J Intern Med	2015	0.28685164	161	50	7.803	0	GEN
J Investig Med	2011	0.435224663	90	153	1.964	0	GEN
J Investig Med	2012	0.057666738	82	115	1.746	0	GEN
J Investig Med	2013	0.215521654	80	160	1.503	0	GEN
J Investig Med	2014	0.189079369	64	71	1.688	0	GEN
J Investig Med	2015	0.101339357	62	108	2.085	0	GEN
J Natl Cancer Inst	2011	0.155733174	351	230	13.757	0	ONC
J Natl Cancer Inst	2012	0.180890661	340	206	14.336	0	ONC
J Natl Cancer Inst	2013	0.209033193	352	262	15.161	0	ONC
J Natl Cancer Inst	2014	0.134418973	413	331	12.583	0	ONC
J Natl Cancer Inst	2015	0.174176243	433	400	11.37	0	ONC
J Neurooncol	2011	0.425746149	523	330	3.214	0	ONC
J Neurooncol	2012	0.517177474	376	274	3.115	0	ONC
J Neurooncol	2013	0.381635699	326	306	2.787	0	ONC
J Neurooncol	2014	0.293615048	420	435	3.07	0	ONC
J Neurooncol	2015	0.208322135	404	327	2.754	0	ONC
J Pathol	2011	0.166356849	239	99	6.318	0	ONC
J Pathol	2012	0.222552407	199	88	7.585	0	ONC
J Pathol	2013	0.170412683	174	42	7.33	0	ONC
J Pathol	2014	0.305648041	176	37	7.429	0	ONC
J Pathol	2015	0.152435394	208	18	7.381	0	ONC
J Postgrad Med	2011	0.203937813	98	39	1.263	1	GEN
J Postgrad Med	2012	0.586603853	89	32	1.078	1	GEN
J Postgrad Med	2013	0.081572213	113	25	0.972	1	GEN
J Postgrad Med	2014	0.312695484	153	27	0.855	1	GEN
J Postgrad Med	2015	0.246743373	87	15	0.87	1	GEN
J Res Med Sci	2011	0.24870866	255	286	0.457	0	GEN
J Res Med Sci	2012	0.180927322	240	252	0.684	0	GEN
J Res Med Sci	2013	0.418981229	268	311	0.608	0	GEN
J Res Med Sci	2014	0.320157592	254	338	0.652	0	GEN
J Res Med Sci	2015	0.329041458	217	285	0.812	1	GEN
J Surg Oncol	2011	0.271406377	432	574	2.1	0	ONC
J Surg Oncol	2012	0.313853536	432	612	2.644	0	ONC
J Surg Oncol	2013	0.308872825	347	519	2.843	0	ONC
J Surg Oncol	2014	0.366746176	406	539	3.244	0	ONC
J Surg Oncol	2015	0.279328472	359	542	3.151	0	ONC
J Thorac Oncol	2011	0.182525894	385	371	3.661	0	ONC
J Thorac Oncol	2012	0.289821975	338	381	4.473	0	ONC
J Thorac Oncol	2013	0.11893591	297	277	5.8	0	ONC
J Thorac Oncol	2014	0.158900988	317	301	5.282	0	ONC
J Thorac Oncol	2015	0.354535529	364	336	5.04	0	ONC
J Transl Med	2011	0.141034152	235	180	3.474	1	GEN
J Transl Med	2012	0.143183375	272	342	3.459	1	GEN
J Transl Med	2013	0.171297044	315	373	3.991	1	GEN
J Transl Med	2014	0.201099889	361	298	3.93	1	GEN
J Transl Med	2015	0.139971447	392	298	3.694	1	GEN
JAMA	2011	0.157629012	1011	420	30.026	0	GEN
JAMA	2012	0.28164158	1067	502	29.978	0	GEN
JAMA	2013	0.176852947	1286	470	30.387	0	GEN
JAMA	2014	0.137962724	1275	375	35.289	0	GEN
JAMA	2015	0.137161792	1304	360	37.684	0	GEN
Lancet	2011	0.250232944	2292	713	38.278	0	GEN
Lancet	2012	0.208755293	2503	802	39.06	0	GEN
Lancet	2013	0.245759132	3224	996	39.207	0	GEN
Lancet	2014	0.204144261	3943	1190	45.217	0	GEN
Lancet	2015	0.218447412	4942	1777	44.002	0	GEN
Lancet Oncol	2011	0.239046742	307	224	22.589	0	ONC
Lancet Oncol	2012	0.34161016	396	299	25.117	0	ONC
Lancet Oncol	2013	0.162159284	441	222	24.725	0	ONC
Lancet Oncol	2014	0.085666601	535	287	24.69	0	ONC
Lancet Oncol	2015	0.23323837	694	247	26.509	0	ONC
Leuk Lymphoma	2011	0.187167787	583	259	2.58	0	ONC
Leuk Lymphoma	2012	0.374489486	727	397	2.301	0	ONC
Leuk Lymphoma	2013	0.314442813	808	488	2.605	0	ONC
Leuk Lymphoma	2014	0.242987377	845	475	2.891	0	ONC
Leuk Lymphoma	2015	0.21102691	862	417	3.093	0	ONC
Leukemia	2011	0.338730884	463	207	9.561	0	ONC
Leukemia	2012	0.258294409	569	251	10.164	0	ONC
Leukemia	2013	0.2253467	580	263	9.379	0	ONC
Leukemia	2014	0.362533723	532	238	10.431	0	ONC
Leukemia	2015	0.324880753	516	204	12.104	0	ONC
Life Sci	2011	0.021991332	343	111	2.527	0	GEN
Life Sci	2012	0.208541925	401	125	2.555	0	GEN
Life Sci	2013	0.135347211	376	150	2.296	0	GEN
Life Sci	2014	0.277390067	451	210	2.702	0	GEN
Life Sci	2015	0.446881515	449	98	2.685	0	GEN
Lung Cancer	2011	0.386021465	394	491	3.434	0	ONC
Lung Cancer	2012	0.222865144	357	515	3.392	0	ONC
Lung Cancer	2013	0.209809019	348	472	3.737	0	ONC
Lung Cancer	2014	0.19410468	310	446	3.958	0	ONC
Lung Cancer	2015	0.174220513	307	378	3.767	0	ONC
Med Hypotheses	2011	0.079757021	650	25	1.15	0	GEN
Med Hypotheses	2012	0.124404139	505	15	1.054	0	GEN
Med Hypotheses	2013	0.473959146	553	21	1.152	0	GEN
Med Hypotheses	2014	0.192766321	398	35	1.074	0	GEN
Med Hypotheses	2015	0.393407312	398	29	1.136	0	GEN
Med J Aust	2011	0.170876439	599	84	2.813	0	GEN
Med J Aust	2012	0.056165374	557	60	2.853	0	GEN
Med J Aust	2013	0.171704351	638	98	3.789	0	GEN
Med J Aust	2014	0.196159987	592	71	4.089	0	GEN
Med J Aust	2015	0.002356446	489	42	3.369	0	GEN
Medicine	2011	0.187424283	390	239	4.35	0	GEN
Medicine	2012	0.12623189	413	211	4.233	0	GEN
Medicine	2013	0.057930023	511	244	4.867	0	GEN
Medicine	2014	0.24159145	740	749	5.723	1	GEN
Medicine	2015	0.248853544	2469	3476	2.133	1	GEN
Mol Cancer	2011	0.180933038	152	17	3.993	1	ONC
Mol Cancer	2012	0.622202312	90	17	5.134	1	ONC
Mol Cancer	2013	0.371687786	171	60	4.397	1	ONC
Mol Cancer	2014	0.001997341	261	75	4.257	1	ONC
Mol Cancer	2015	0.249056688	214	73	5.888	1	ONC
Mol Cancer Res	2011	0.125257774	177	19	4.288	0	ONC
Mol Cancer Res	2012	0.244533975	160	22	4.353	0	ONC
Mol Cancer Res	2013	9.76E-08	180	8	4.502	0	ONC
Mol Cancer Res	2014	0.582690026	221	7	4.38	0	ONC
Mol Cancer Res	2015	0.463978678	175	9	4.51	0	ONC
Mol Carcinog	2011	0.190660835	225	128	3.164	0	ONC
Mol Carcinog	2012	0.359934045	225	160	4.269	0	ONC
Mol Carcinog	2013	0.35502943	234	150	4.77	0	ONC
Mol Carcinog	2014	0.414802918	245	152	4.808	0	ONC
Mol Carcinog	2015	0.27178258	354	159	4.722	0	ONC
Mol Med	2011	0.08817263	152	81	3.757	1	GEN
Mol Med	2012	0.050583752	143	51	4.469	1	GEN
Mol Med	2013	0.048848889	59	31	4.824	1	GEN
Mol Med	2014	0.229593188	63	20	4.508	1	GEN
Mol Med	2015	0.238367236	129	41	3.53	1	GEN
Mol Oncol	2011	0.00000277	65	26	5.082	0	ONC
Mol Oncol	2012	0.615256194	90	36	6.701	0	ONC
Mol Oncol	2013	0.421023903	131	49	5.935	0	ONC
Mol Oncol	2014	0.362951498	212	49	5.331	0	ONC
Mol Oncol	2015	0.249774216	209	47	5.367	0	ONC
Mol Ther	2011	0.001188917	343	15	6.873	0	GEN
Mol Ther	2012	0.301579803	334	15	7.041	0	GEN
Mol Ther	2013	1.22E-20	340	16	6.425	0	GEN
Mol Ther	2014	0.276993077	304	24	6.227	0	GEN
Mol Ther	2015	0.26195355	279	17	6.938	0	GEN
Nanomedicine	2011	1.81E-114	395	10	5.055	0	GEN
Nanomedicine	2012	2.16E-102	459	17	5.26	0	GEN
Nanomedicine	2013	1.34E-56	481	25	5.824	0	GEN
Nanomedicine	2014	7.28E-74	507	20	5.413	0	GEN
Nanomedicine	2015	6.89E-40	564	21	4.889	0	GEN
NEJM	2011	0.272720335	1417	484	53.298	0	GEN
NEJM	2012	0.168747773	1330	524	51.658	0	GEN
NEJM	2013	0.085530821	1578	396	54.42	0	GEN
NEJM	2014	0.225833242	1564	409	55.873	0	GEN
NEJM	2015	0.237559089	1568	459	59.558	0	GEN
Neoplasia	2011	0.471106678	111	15	5.946	1	ONC
Neoplasia	2012	0.179848779	120	28	5.47	1	ONC
Neoplasia	2013	0.162699197	126	41	5.398	1	ONC
Neoplasia	2014	0.390277493	99	33	4.252	1	ONC
Neoplasia	2015	0.28070908	82	30	4.509	1	ONC
Neuro Oncol	2011	0.089541046	167	127	5.723	0	ONC
Neuro Oncol	2012	0.163693202	202	139	6.18	0	ONC
Neuro Oncol	2013	0.182233101	249	271	5.286	0	ONC
Neuro Oncol	2014	0.125943906	308	208	6.776	0	ONC
Neuro Oncol	2015	0.264146236	300	221	7.371	0	ONC
Oncogene	2011	0.073088174	822	86	6.373	0	ONC
Oncogene	2012	0.057700943	1001	96	7.357	0	ONC
Oncogene	2013	0.181842941	1137	105	8.559	0	ONC
Oncogene	2014	0.101730434	1035	94	8.459	0	ONC
Oncogene	2015	0.149501949	993	58	7.932	0	ONC
Oncologist	2011	0.286158263	246	103	3.812	0	ONC
Oncologist	2012	0.136139426	235	71	4.095	0	ONC
Oncologist	2013	0.410333094	239	83	4.54	0	ONC
Oncologist	2014	0.281297859	228	103	4.865	0	ONC
Oncologist	2015	0.343381099	278	176	4.789	0	ONC
Oncology	2011	0.226034988	762	415	2.267	0	ONC
Oncology	2012	0.351644792	794	488	2.165	0	ONC
Oncology	2013	0.247656068	854	349	2.613	0	ONC
Oncology	2014	0.171078567	926	455	2.422	0	ONC
Oncology	2015	0.322445534	1233	394	2.152	0	ONC
Oncotarget	2011	0.077164318	155	12	4.784	0	ONC
Oncotarget	2012	0.529132139	186	21	6.636	0	ONC
Oncotarget	2013	0.545382316	252	31	6.627	0	ONC
Oncotarget	2014	0.266265818	1020	305	6.359	0	ONC
Oncotarget	2015	0.271943581	3520	1271	5.008	0	ONC
Oral Oncol	2011	0.359300567	288	275	2.857	0	ONC
Oral Oncol	2012	0.294533565	293	293	2.695	0	ONC
Oral Oncol	2013	0.168554054	238	183	3.029	0	ONC
Oral Oncol	2014	0.266102101	261	154	3.607	0	ONC
Oral Oncol	2015	0.170189657	230	199	4.286	0	ONC
Orphanet J Rare Dis	2011	0.000160524	88	9	5.074	1	GEN
Orphanet J Rare Dis	2012	0.284908582	109	38	4.315	1	GEN
Orphanet J Rare Dis	2013	0.283328022	194	43	3.958	1	GEN
Orphanet J Rare Dis	2014	0.100684523	214	87	3.358	1	GEN
Orphanet J Rare Dis	2015	0.237881822	164	111	3.29	1	GEN
Patient Prefer Adherence	2011	0.229011398	71	26	1.143	1	GEN
Patient Prefer Adherence	2012	0.152139367	95	61	1.333	1	GEN
Patient Prefer Adherence	2013	0.119657586	135	88	1.491	1	GEN
Patient Prefer Adherence	2014	0.034702761	177	121	1.676	1	GEN
Patient Prefer Adherence	2015	0.195785712	200	206	1.718	1	GEN
Pediatr Hematol Oncol	2011	0.274893073	110	70	0.891	0	GEN
Pediatr Hematol Oncol	2012	0.149300646	109	58	0.895	0	GEN
Pediatr Hematol Oncol	2013	0.413015122	134	99	0.963	0	GEN
Pediatr Hematol Oncol	2014	0.052411506	130	107	1.096	0	GEN
Pediatr Hematol Oncol	2015	0.416248455	76	84	1.09	0	GEN
PloS Med	2011	0.057356478	201	79	16.269	1	GEN
PloS Med	2012	0.192829755	206	100	15.253	1	GEN
PloS Med	2013	0.130472405	218	63	14	1	GEN
PloS Med	2014	0.195490388	189	140	14.429	1	GEN
PloS Med	2015	0.240220508	153	97	13.585	1	GEN
Prev Med	2011	0.242559529	293	164	3.216	0	GEN
Prev Med	2012	0.239577514	328	214	3.496	0	GEN
Prev Med	2013	0.251173306	351	222	2.932	0	GEN
Prev Med	2014	0.115636443	412	167	3.086	0	GEN
Prev Med	2015	0.208951139	358	159	2.893	0	GEN
Prostate Cancer Prostatic Dis	2011	0.389356048	81	73	2.421	0	ONC
Prostate Cancer Prostatic Dis	2012	0.29149678	78	70	4.811	0	ONC
Prostate Cancer Prostatic Dis	2013	0.100163829	75	126	2.83	0	ONC
Prostate Cancer Prostatic Dis	2014	0.099407629	67	146	3.425	0	ONC
Prostate Cancer Prostatic Dis	2015	0.37415705	74	136	3.803	0	ONC
Psychooncology	2011	0.136959728	346	254	3.339	0	ONC
Psychooncology	2012	0.292070125	347	262	3.506	0	ONC
Psychooncology	2013	0.336625828	438	383	4.044	0	ONC
Psychooncology	2014	0.220787074	322	263	2.443	0	ONC
Psychooncology	2015	0.264637365	417	378	3.256	0	ONC
Radiat Oncol	2011	0.427124487	181	223	2.321	1	ONC
Radiat Oncol	2012	0.209087169	226	262	2.107	1	ONC
Radiat Oncol	2013	0.369297655	296	325	2.36	1	ONC
Radiat Oncol	2014	0.344859876	300	405	2.546	1	ONC
Radiat Oncol	2015	0.337515353	266	395	2.466	1	ONC
Radiol Oncol	2011	0.297471064	49	30	0.912	1	ONC
Radiol Oncol	2012	0.330077772	48	22	1.602	1	ONC
Radiol Oncol	2013	0.215471543	54	24	1.667	1	ONC
Radiol Oncol	2014	0.430853364	56	48	1.912	1	ONC
Radiol Oncol	2015	0.269237625	58	53	1.736	1	ONC
Radiother Oncol	2011	0.136692049	393	327	5.58	0	ONC
Radiother Oncol	2012	0.297407273	301	221	4.52	0	ONC
Radiother Oncol	2013	0.225167288	368	309	4.857	0	ONC
Radiother Oncol	2014	0.189299418	344	311	4.363	0	ONC
Radiother Oncol	2015	0.21786811	381	391	4.817	0	ONC
Surg Oncol	2011	0.266471323	84	20	2.444	0	ONC
Surg Oncol	2012	0.381707253	74	27	2.136	0	ONC
Surg Oncol	2013	4.22E-09	48	33	2.367	0	ONC
Surg Oncol	2014	0.298989768	42	30	3.27	0	ONC
Surg Oncol	2015	0.355155939	73	83	3.514	0	ONC
Target Oncol	2011	0.585363668	29	5	3.614	0	ONC
Target Oncol	2012	0.850771728	46	10	2.764	0	ONC
Target Oncol	2013	0.419527721	65	43	3.458	0	ONC
Target Oncol	2014	0.278293453	77	68	4	0	ONC
Target Oncol	2015	0.330606114	56	34	3.197	0	ONC
Thorac Cancer	2011	0.00000217	40	23	0.593	0	ONC
Thorac Cancer	2012	0.394354182	60	49	0.65	0	ONC
Thorac Cancer	2013	0.382990296	83	54	1.126	0	ONC
Thorac Cancer	2014	0.385759984	100	139	0.898	0	ONC
Thorac Cancer	2015	0.422983867	175	211	0.799	1	ONC
Transl Oncol	2011	0.171844242	44	23	3.393	1	ONC
Transl Oncol	2012	0.139297722	61	41	2.943	1	ONC
Transl Oncol	2013	0.611990794	89	56	2.558	1	ONC
Transl Oncol	2014	0.234545273	98	86	2.884	1	ONC
Transl Oncol	2015	0.204284095	61	78	3.077	1	ONC
Trials	2011	0.126769677	266	40	2.496	1	GEN
Trials	2012	0.300009385	245	19	2.206	1	GEN
Trials	2013	0.095952451	448	29	2.117	1	GEN
Trials	2014	0.280884245	511	41	1.731	1	GEN
Trials	2015	0.563881727	601	61	1.859	1	GEN
World J Surg Oncol	2011	0.098145524	173	103	1.12	1	ONC
World J Surg Oncol	2012	0.295170432	279	258	1.092	1	ONC
World J Surg Oncol	2013	0.170113381	312	299	1.2	1	ONC
World J Surg Oncol	2014	0.373937966	406	503	1.408	1	ONC
World J Surg Oncol	2015	0.261409613	336	386	1.286	1	ONC
